# Supplementary material for: uPAR antibody (huATN-658) and Zometa reduce breast cancer growth and skeletal lesions
Source: Bone Res. 2020 Apr 17;8:18. doi: 10.1038/s41413-020-0094-3 (PMC7165173; doi:10.1038/s41413-020-0094-3)
Supplement: Supplementary file 2 [file 41413_2020_94_MOESM2_ESM.xlsx]

## Sheet: DEGs in different treatments
DEGs in huATN-658 vs Control
Gene	log2FC	pvalue
HIST2H2BC	-2.04714	0.0292
EEF1DP3	-2.0338	0.02295
FOLR1	-1.21985	0.01695
MAMSTR	-1.12608	0.0067
CAPN8	-1.11257	0.004
LINC01088	-1.06847	0.01945
GADD45G	-1.03011	0.0306
ZNF826P	-1.02046	0.03415
SUN3	-0.941588	0.02045
ATP6V1B1-AS1	-0.9218	0.02
YJEFN3	-0.884653	0.0046
WBSCR27	-0.814485	0.0279
AKR1E2	-0.791447	0.04835
FAM212A	-0.789495	0.03975
PPFIBP2	-0.759568	0.0234
PRSS35	-0.754949	0.0003
ZDHHC1	-0.741899	0.03885
FOSB	-0.73128	0.0129
BTBD19	-0.651712	0.0385
ARID3B	-0.555921	0.0128
IFITM10	-0.535099	0.02015
ZNF70	-0.500238	0.04805
SLC6A12	-0.484986	0.02285
AHNAK2	-0.428158	0.0088
KDM6B	-0.424212	0.0338
PPARGC1A	-0.420735	0.04285
MYH15	-0.400361	0.0201
FURIN	-0.378633	0.0198
BAMBI	-0.369863	0.04485
ZFHX3	-0.364939	0.01955
UCA1	-0.352253	0.02225
KMT2D	-0.345699	0.0205
NCKAP5L	-0.319364	0.0475
NCOR2	-0.307382	0.04045
FBXL18	-0.306249	0.04875
PTPN14	-0.298825	0.04555
MAD2L1	0.300781	0.0463
SCOC	0.30849	0.0426
ARL5A	0.315379	0.04985
DIO2	0.318137	0.0344
SUV39H2	0.333952	0.039
RNF138	0.334193	0.0487
CDK1	0.341064	0.02085
DCK	0.345161	0.0274
DEPDC1	0.348225	0.0229
TMEM106B	0.355962	0.0274
LYPLA1	0.362022	0.0237
CENPK	0.365141	0.0215
SPTSSA	0.370992	0.0274
MAGOHB	0.381616	0.04615
EBPL	0.396378	0.0351
C4orf27	0.435366	0.0176
PRELID2	0.440775	0.04295
ZNF181	0.462776	0.049
TMEM128	0.468583	0.02325
ICA1	0.522992	0.03475
FAM185A	0.59089	0.0357
CCDC146	0.630723	0.04655
VIPR1	0.684805	0.02765
OVCH2	0.739521	0.04255
PRG2	0.872198	0.0409
DEGs in Zometa vs Control
Gene	log2FC	pvalue
CD38	-1.0667	0.02615
AKR1E2	-0.878674	0.0288
RIMS2	-0.836104	0.00315
TMEM74	-0.767033	0.03745
ADAMTS6	-0.715249	0.0099
HIST1H2BD	-0.712599	0.00335
AMIGO1	-0.684077	0.04095
HIST1H2AC	-0.62198	0.00855
WDR4	-0.567342	0.0303
KCNQ3	-0.567087	0.0227
PHACTR1	-0.557224	0.0412
TBC1D30	-0.55137	0.04345
KDR	-0.540335	0.04555
THBS1	-0.535006	0.00135
CALB1	-0.53271	0.0172
BANK1	-0.527788	0.01985
ITGB8	-0.52174	0.02765
CACHD1	-0.521245	0.0249
SOCS2	-0.494949	0.0379
FLNC	-0.49084	0.004
DIO2	-0.468609	0.0032
BOP1	-0.453035	0.0085
HIST1H2BK	-0.448305	0.0074
CDH4	-0.427812	0.00835
LOC90784	-0.427375	0.0491
F3	-0.416988	0.0106
ADAMTS1	-0.406361	0.02785
GEMIN5	-0.405985	0.0199
NOCT	-0.393857	0.0299
RRS1	-0.393091	0.02785
FJX1	-0.391417	0.02125
RRP12	-0.390399	0.01885
MARCH4	-0.388991	0.0462
URB2	-0.388223	0.0274
ZNF114	-0.385836	0.03105
NAV2	-0.380377	0.01845
FAM83D	-0.371743	0.02285
NOC4L	-0.369793	0.04985
SLIT2	-0.367394	0.03
UBE2S	-0.366306	0.0211
PPRC1	-0.359144	0.02755
URB1	-0.350462	0.0395
CDC20	-0.349385	0.02775
SRM	-0.34873	0.0356
TTLL12	-0.347287	0.0358
UCA1	-0.346684	0.03605
SRGAP1	-0.343264	0.035
UTP20	-0.336878	0.0389
INPP4B	-0.336768	0.03915
PES1	-0.33311	0.0435
CCDC86	-0.326675	0.0395
NOLC1	-0.325514	0.0444
H1F0	-0.324878	0.04165
CAD	-0.315974	0.047
CLUH	-0.315931	0.0474
LCP1	-0.314152	0.04785
FAM114A1	0.321075	0.04965
ITGB4	0.323574	0.04455
MVD	0.33154	0.0471
KLHDC2	0.342088	0.0369
COL7A1	0.344363	0.0331
MARCKSL1	0.345675	0.0335
SPTSSA	0.349059	0.04555
IGFBP6	0.351914	0.043
ADAM8	0.35211	0.02735
MALAT1	0.35495	0.0443
DDX60	0.356804	0.03965
ALDH3A2	0.356919	0.0262
KIF3C	0.36111	0.0402
FOXQ1	0.367349	0.045
PCSK9	0.368957	0.02235
CUL7	0.369895	0.03065
CLDN4	0.371076	0.0233
DMPK	0.371428	0.0425
CAPN5	0.372974	0.04895
BCL6	0.37698	0.0359
GSN	0.377449	0.02575
ZCCHC24	0.387181	0.0239
GBP2	0.38757	0.0255
PSMB10	0.389677	0.04255
ZNF160	0.390189	0.04875
JUND	0.391643	0.0156
ANXA4	0.393636	0.03905
ATP8A1	0.399795	0.03095
ASS1	0.400989	0.0297
PTGES	0.401893	0.01815
IRAK2	0.408617	0.0232
APOBEC3B	0.411025	0.04405
P4HA1	0.413509	0.01185
KCNN4	0.419043	0.0271
CXXC5	0.419619	0.0401
PLAT	0.419929	0.01815
APOBEC3C	0.420705	0.03845
LZTS3	0.423981	0.04975
SLC4A11	0.42409	0.0235
JUNB	0.424276	0.01585
ABCA7	0.424739	0.02905
RSRP1	0.426925	0.02995
TCEA3	0.430874	0.04355
B4GAT1	0.431934	0.028
SQRDL	0.432172	0.02905
TRIB1	0.434661	0.04415
NRBP2	0.43785	0.04775
BHLHE40	0.439423	0.01075
RALGDS	0.440568	0.0199
GOLGA8B	0.440965	0.0348
IFI35	0.442162	0.0248
SLC6A12	0.443099	0.0436
AKR1C1	0.443458	0.01395
GFPT2	0.44423	0.0061
ANKZF1	0.451848	0.03815
ARRDC3	0.453511	0.0122
COL6A1	0.454738	0.0059
MEGF6	0.457938	0.01445
TSC22D1	0.457995	0.0057
PYROXD2	0.46061	0.0356
PANX2	0.461152	0.02115
OSBPL7	0.461451	0.0356
SOX4	0.46216	0.01355
CXCL8	0.463591	0.00295
AQP3	0.464817	0.0096
ABTB1	0.466503	0.033
HDAC5	0.472686	0.02185
TUBA1A	0.473339	0.003
TPBG	0.475534	0.0032
TSC22D3	0.476532	0.0113
DHRS12	0.485491	0.04675
EMC3-AS1	0.490958	0.02745
RASD1	0.495536	0.02105
HSD3B7	0.499028	0.0263
LLGL2	0.50057	0.01205
LOX	0.504247	0.0035
CDKN1A	0.507631	0.00355
CHAC1	0.507804	0.0203
TCP11L2	0.508729	0.04445
LFNG	0.510959	0.0215
BNIP3	0.524416	0.00075
CFB	0.524806	0.01665
NDRG1	0.525526	0.00175
BNIP3L	0.532361	0.0015
PNRC1	0.533545	0.0053
ALDH3A1	0.535007	0.0121
GPR153	0.537186	0.01075
CACNA2D4	0.537365	0.01345
LMTK3	0.541658	0.0496
JUP	0.549828	0.001
OASL	0.561239	0.0027
CSF3	0.563243	0.03165
IER5L	0.564203	0.00435
TMEM107	0.564677	0.03665
CTSO	0.571319	0.033
ULK1	0.575407	0.0027
PTGS2	0.582275	0.0038
S100P	0.583113	0.0314
YPEL3	0.589917	0.01065
PDK1	0.590015	0.0168
THUMPD3-AS1	0.597647	0.01115
ENO2	0.601457	0.00025
SLCO4A1	0.606787	0.00665
EGR1	0.60801	0.00205
SLC44A5	0.608829	0.04085
VLDLR	0.61038	0.0042
ISG20	0.613737	0.00845
ALG10B	0.619806	0.00845
KLF9	0.619847	0.02655
S100A5	0.624992	0.04935
APOBEC3G	0.626158	0.04915
PFKFB4	0.627336	0.0007
GNG2	0.627414	0.01825
STC1	0.631995	0.0017
CCNG2	0.635854	0.001
SSPN	0.63626	0.04135
GDF15	0.639714	0.0051
KDM3A	0.641197	0.00075
MYO1F	0.645284	0.01765
CSGALNACT1	0.651697	0.04335
ARSA	0.6598	0.0064
NUPR1	0.670015	0.0099
THBS3	0.675705	0.02375
NEK8	0.67986	0.0099
ACSS2	0.6801	0.0002
SPDEF	0.690508	0.00125
TNFRSF9	0.699167	0.02185
CALHM3	0.716372	0.0079
WHAMMP1	0.72888	0.047
LOC100131564	0.732407	0.0097
LTK	0.752399	0.0059
LOC100288152	0.766048	0.0109
C9orf152	0.766848	0.03955
C10orf91	0.767754	0.0412
SULT1C2	0.775332	0.0252
PGBD4	0.778123	0.02465
CYP39A1	0.784324	0.02235
CST1	0.789535	0.04125
CFP	0.797523	0.0102
CCDC146	0.799164	0.01135
MMP11	0.801629	0.0418
RIBC2	0.802321	0.02445
LOC100506422	0.809165	0.02645
KLF7	0.812347	0.0007
GPR162	0.829703	0.0372
LOC100289230	0.848305	0.03925
MUC5AC	0.853463	5e-05
LINC01011	0.866962	0.04205
CITED1	0.867729	0.0085
SH2D2A	0.90258	0.01735
RAB26	0.90517	0.0173
DDIT4	0.924365	5e-05
SPAG4	0.936811	0.00585
KLF2	0.960248	5e-05
RAB37	0.993678	0.0016
DENND6B	0.995673	0.0098
LOC101926941	1.00825	0.0236
PECAM1	1.01007	0.00055
PI3	1.04928	0.01535
ALDOC	1.06738	5e-05
ZNF575	1.0853	0.0191
SMIM2-AS1	1.11306	0.0441
RHOB	1.42929	5e-05
LOC101928674	1.78988	0.02985
MIR210HG	1.794	5e-05
CLPSL2	1.97534	0.0112
DEGs in huATN-658+Zometa vs Control
Gene	log2FC	pvalue
RPL21	-1.85453	0.0014
TP53TG1	-1.3104	0.02165
C4orf22	-1.24005	0.03415
FOSB	-1.04025	0.00135
ATP6V1B1-AS1	-1.00263	0.01455
LINC00632	-0.941262	0.04975
PPFIBP2	-0.822877	0.01695
ID2	-0.709885	0.02795
MAMDC2	-0.702318	0.0034
ZNF879	-0.698864	0.0235
HIST1H2AC	-0.650611	0.00305
RIMS2	-0.607665	0.029
ZNF174	-0.578328	0.01055
LRRC2	-0.577593	0.0208
FAM222A	-0.570945	0.0285
ITGB8	-0.566112	0.01295
DMKN	-0.543088	0.0359
HIST1H2BD	-0.537882	0.01705
CALB1	-0.506972	0.02085
ALPP	-0.498266	0.0057
PPARGC1A	-0.46334	0.02365
ATP1A3	-0.443957	0.02235
FLNC	-0.443778	0.0076
SLAMF7	-0.443141	0.00695
RAD54L2	-0.428931	0.02035
HIST1H2BK	-0.403925	0.01025
H1F0	-0.400351	0.00825
THBS1	-0.395665	0.0126
FOXK1	-0.389059	0.0158
UCA1	-0.382069	0.01495
PARD3B	-0.381543	0.03385
NOL9	-0.377609	0.03015
BOP1	-0.371531	0.022
SH2D5	-0.356378	0.04985
ZNF114	-0.356296	0.0359
NOCT	-0.356235	0.0393
RRP12	-0.345918	0.03145
ADAMTS1	-0.345789	0.0494
BDNF	-0.344977	0.0372
GPRC5A	-0.324781	0.031
MYBBP1A	-0.32424	0.03655
F3	-0.323463	0.0412
ZFHX3	-0.32148	0.03845
DHX37	-0.319436	0.04035
CDC42EP1	-0.310889	0.0481
SERPINE1	-0.307222	0.04995
CLUH	-0.303045	0.0425
CREBBP	-0.297812	0.04665
BNIP3	0.302021	0.04375
ALDH3A2	0.320356	0.0357
PCSK9	0.321493	0.03665
C15orf48	0.327717	0.0369
LOX	0.33288	0.04375
DDX60	0.347621	0.0344
KDM3A	0.359471	0.04255
GFPT2	0.359891	0.01695
BNIP3L	0.36047	0.0219
KCNN4	0.361387	0.0454
ENO2	0.364811	0.02055
EGR1	0.366938	0.0476
FAM20C	0.379128	0.03125
STC1	0.381677	0.0489
ULK1	0.387487	0.03595
ANKRD9	0.390252	0.04655
OASL	0.395072	0.02735
CXXC5	0.396231	0.0437
LZTS3	0.406285	0.04765
GPR153	0.407603	0.0468
VLDLR	0.413728	0.0456
PYROXD2	0.419989	0.04635
IER5L	0.425908	0.0229
SOX4	0.431208	0.01585
SPDEF	0.45078	0.03125
SLCO4A1	0.459698	0.0347
LFNG	0.466319	0.02435
KLF7	0.469296	0.0434
CCNG2	0.489568	0.0096
FAM210B	0.492112	0.0171
THUMPD3-AS1	0.500286	0.02435
YPEL3	0.504253	0.02855
ALG10B	0.515598	0.0259
PTGS2	0.524539	0.0075
ARHGAP9	0.525334	0.02325
CFB	0.528192	0.0129
ACSS2	0.532137	0.001
ANKFN1	0.533121	0.04745
CBR3	0.539172	0.02865
CALHM3	0.587609	0.0283
NEK8	0.644947	0.01425
DDIT4	0.646035	5e-05
RGCC	0.658697	0.03035
CITED1	0.663753	0.0471
ALDH3A1	0.676385	0.0009
FBLN5	0.687543	0.0409
NUDT8	0.688614	0.04175
CYP2E1	0.706754	0.04785
LRAT	0.714473	0.01405
RAB37	0.717039	0.01845
ALDOC	0.722772	0.00025
CAPS2	0.728637	0.02505
PECAM1	0.729721	0.01195
SPOCK3	0.732697	0.0493
KLF2	0.756598	0.00025
RAB26	0.758579	0.046
CTSK	0.823949	0.01275
RIBC2	0.840532	0.019
CCDC146	0.879768	0.00595
MUC5AC	0.884492	0.0001
LOC101926941	0.920203	0.0431
UBE2E4P	0.973199	0.029
C1S	0.975045	0.0064
RHOB	1.0208	5e-05
MIR210HG	1.31691	0.00035
CLPSL2	1.59546	0.03105
COL1A2	1.69531	5e-05
